# Supplementary material for: Jasmonate Signalling Contributes to Primary Root Inhibition Upon Oxygen Deficiency in Arabidopsis thaliana
Source: Plants (Basel). 2020 Aug 17;9(8):1046. doi: 10.3390/plants9081046 (PMC7464498; doi:10.3390/plants9081046)
Supplement: Supplementary file 1 [file plants-09-01046-s001.zip]

Archive with 3 entries (2 files):
- plants-852519-SI/
- plants-852519-SI/Supplementary Materials.pdf
- plants-852519-SI/Supplementary table S2-3.xlsx
