# Supplementary material for: Jasmonate Signalling Contributes to Primary Root Inhibition Upon Oxygen Deficiency in Arabidopsis thaliana
Source: Plants (Basel). 2020 Aug 17;9(8):1046. doi: 10.3390/plants9081046 (PMC7464498; doi:10.3390/plants9081046)
Supplement: Supplementary file 1 [file plants-09-01046-s001.zip › plants-852519-SI/Supplementary table S2-3.xlsx]

## Sheet: Supplementary Table S2
Supplementary Table S2. Expression levels of up or down-regulated genes (log2 fold change |1|) in response to Me-JA treatments (Pauwels et al., 2008) and the corresponding fold change in ribosome association caused by short term exposure to hypoia in root tissues. (Mustroph et al., 2009).
		MeJa (2h)		MeJa (6h)		Whole root		Cortex		Endodermis		Vasculature
Gene name	AGI	Log2-ratio	p-value	Log2-ratio	p-value	Log2-ratio	p-value	Log2-ratio	p-value	Log2-ratio	p-value	Log2-ratio	p-value
TIFY9	AT5G13220	5.66955	0.00577951	5.16856	0.00110926	0.0325928	0.934929	0.748288	0.14671	1.1164	0.0259003	1.304	0.0406488
GSTU1	AT2G29490	5.53461	0.0131173	6.10137	0.00400985	-0.290588	0.237347	0.584303	0.0292057	0.34215	0.286352	0.716108	0.293583
TIFY5A	AT1G30135	5.52135	0.00360669	4.82024	0.0035913	0.875142	0.0051599	0.80319	0.106689	1.28426	0.029064	1.76667	0.00888832
	AT5G14730	5.2399	0.00387487	5.22607	0.00463079	1.09706	0.0908756	2.28065	0.00110926	2.56192	0.0562852	2.52242	0.0127562
UGT73B4	AT2G15490	4.91741	0.0355154	5.51981	0.00449218	0.991126	0.0157638	1.15015	0.107708	1.09852	0.0637646	1.02183	0.20326
ILL6	AT1G44350	4.73566	0.00110926	4.25771	0.00132113	0.727362	0.0149915	0.802329	0.00110926	0.255409	0.446147	0.526728	0.153491
TIFY10A	AT1G19180	4.60932	0.00606585	4.50993	0.0039979	0.25224	0.61612	1.6502	0.0399503	1.41176	0.0635857	1.87906	0.068738
BHLH2	AT1G63650	4.47272	0.0398599	4.44641	0.0320007	-0.525223	0.163414	-0.423512	0.0469316	0.236993	0.631361	-0.0656767	0.514972
OPR2	AT1G76690	4.40954	0.00165527	3.89288	0.00876147	-0.133178	0.683563	0.588552	0.153144	0.0277939	0.931961	0.651136	0.0692768
	AT5G19110	4.27195	0.0375614	5.46993	0.00465079	1.01079	0.153679	1.54001	0.0645593	1.64836	0.0419659	1.49783	0.017909
GRXC9	AT1G28480	4.04783	0.0120343	3.13999	0.014965	1.53241	0.139366	2.45366	0.0356927	2.18045	0.0397624	2.15418	0.00367547
CYP81D1	AT5G36220	3.77715	0.00141367	4.22713	0.0185819	0.441071	0.475601	0.244441	0.0680456	1.37278	0.123821	0.37672	0.589021
WRKY40	AT1G80840	3.38398	0.00244106	2.12189	0.0300389	2.89718	0.0159646	2.95649	0.0113855	4.02729	0.00527281	3.54676	0.00239908
SSL7	AT3G51450	3.38164	0.0098588	2.3243	0.00563975	-0.202233	0.546544	-0.483978	0.108017	0.294526	0.395097	0.0736923	0.731842
	AT2G26380	3.34783	0.0318887	3.1043	0.00834533	0.5193	0.0813817	0.549207	0.0166566	0.533876	0.184133	0.82297	0.0440588
NAC019	AT1G52890	3.29341	0.0345973	2.59802	0.0231624	-0.105774	0.558757	0.249675	0.0144924	0.0616746	0.738885	-0.102107	0.0258027
BCB	AT5G20230	3.28716	0.0456868	1.86208	0.0543521	0.466703	0.169174	0.767778	0.277433	0.297	0.0571306	0.397198	0.395123
anac032	AT1G77450	3.22383	0.00462717	3.27074	0.0163102	0.446657	0.399249	-0.1796	0.247807	0.0667896	0.908724	-0.207449	0.75107
	AT2G39420	3.18838	0.0331015	3.48246	0.0271416	1.09192	0.00870635	0.867887	0.0518468	1.10456	0.0565343	0.999553	0.0219785
	AT5G12340	3.16706	0.104342	2.06067	0.0247347	0.696889	0.0308742	1.00038	0.121584	1.20068	0.024297	1.11703	0.0517682
TIFY11B	AT1G72450	3.16254	0.0117246	3.06667	0.0155742	0.163191	0.722786	0.413656	0.526526	1.62084	0.0307718	0.871862	0.0323995
ILL4	AT1G51760	2.91707	0.00110926	2.49661	0.00363568	-0.197532	0.201625	-1.31493	0.0586299	-0.110565	0.110449	-0.249489	0.0895136
TIFY11A	AT1G17380	2.91342	0.013772	3.37561	0.00668288	0.27248	0.39286	1.58223	0.0146017	0.74219	0.0664708	0.932825	0.0346848
	AT1G53885	2.76864	0.00786052	3.14578	0.00468801	-0.60583	0.0833396	-0.816119	0.123461	-0.660977	0.270609	-0.197647	0.485386
GSTU7	AT2G29420	2.69238	0.00318351	2.57525	0.00889686	0.376617	0.406222	0.94961	0.0759709	0.320608	0.0514766	1.15651	0.0180905
NAC102	AT5G63790	2.65369	0.0170829	2.68784	0.0143273	1.39094	0.00522594	2.26914	0.0241814	1.35656	0.0288073	1.96891	0.035562
ERF13	AT2G44840	2.54579	0.00446821	2.08708	0.00317137	0.210588	0.597151	0.904017	0.0506188	0.577529	0.212763	0.935724	0.00814807
TPPD	AT1G35910	2.5264	0.167426	2.24109	0.0273958	-0.453438	0.335109	0.260614	0.071559	-0.0118217	0.951555	0.332194	0.558495
	AT3G43250	2.49885	0.00502373	1.86306	0.00209716	0.0824327	0.075243	0.323308	0.150454	-0.0043602	0.981158	0.161617	0.435452
	AT1G76600	2.4958	0.00840994	2.01204	0.0199806	3.65068	0.000401612	4.90369	0.00281839	4.33102	0.0144013	4.73252	0.00952767
ERF1A	AT4G17500	2.44021	0.00158707	1.75473	0.00823981	0.0415268	0.938153	1.03925	0.00296624	0.889725	0.00790846	1.14826	0.0394891
ATTI3	AT2G43530	2.34648	0.3333	4.73725	0.0649113	-0.0780821	0.747619	0.028265	0.923862	0.138689	0.751279	0.360635	0.495298
AMC7	AT1G79310	2.30356	0.184048	2.1737	0.0546975	-0.00131035	0.998494	0.262803	0.315483	1.44345	0.0514996	0.636061	0.305704
AOC3	AT3G25780	2.30131	0.0057773	1.64135	0.0034753	0.348255	0.335349	1.09858	0.170153	0.691415	0.0213607	1.12818	0.00373822
ERF1B	AT3G23240	2.29374	0.0316542	1.69012	0.0165385	0.234521	0.0785585	0.548202	0.0276021	0.250529	0.530261	0.344606	0.0115793
TIFY10B	AT1G74950	2.26422	0.00110926	2.41457	0.00110926	0.374497	0.392669	0.492352	0.520441	1.19141	0.0292191	0.947122	0.102912
MKK9	AT1G73500	2.25477	0.0303136	2.13726	0.00292744	0.9094	0.0611369	0.788761	0.244315	0.860655	0.280964	0.866255	0.152618
	AT1G11670	2.16378	0.0500413	1.97167	0.0128857	0.201732	0.503978	-0.0372696	0.76218	-0.557829	0.149244	-0.140363	0.82461
	AT1G61890	2.10671	0.011922	1.85904	0.0237843	-0.578739	0.192089	-0.178411	0.189409	-0.848045	0.178277	-0.25301	0.0373867
OPR3	AT2G06050	2.02026	0.0542249	1.53956	0.00202439	0.130125	0.521349	-0.463876	0.201536	0.252707	0.167344	0.00893784	0.953487
MYC2	AT1G32640	2.00901	0.018047	1.61087	0.0116001	0.012269	0.956659	0.443362	0.00110926	0.181046	0.447986	0.742833	0.0390229
NAC002	AT1G01720	1.99701	0.0283101	1.96241	0.0559839	0.681042	0.0311952	0.96348	0.0999764	0.53308	0.432072	0.546783	0.0876797
4CLL5	AT1G20510	1.76905	0.00382307	1.5144	0.0045223	0.318038	0.189371	1.20875	0.0180693	0.509828	0.335988	1.28564	0.0398451
	AT5G20050	1.74281	0.0189056	1.53318	0.00415886	0.464539	0.0112205	0.413822	0.0786812	0.245072	0.102474	0.178756	0.520943
	AT2G47950	1.64447	0.00816101	1.8921	0.329988	0.978507	0.0316375	1.13016	0.0529932	0.516159	0.0319798	1.34698	0.00554769
This gene is not induced or repressed	AT5G57780	0.0674429	0.607338	0.20722	0.0808683	-0.187033	0.150479	-0.491522	0.118574	-0.152196	0.336398	-0.159756	0.442045
	AT5G51560	-1.00566	0.0588175	-1.05851	0.0344887	-0.125241	0.665884	-0.343611	0.0936745	-0.881435	0.00704311	-0.358974	0.184717
	AT4G35720	-1.01655	0.072645	-1.45116	0.0899139	-0.573344	0.277093	-0.560221	0.121489	-0.697112	0.0546292	-0.103828	0.452649
ERD14	AT1G76180	-1.018	0.144046	-1.59812	0.0155503	-0.275195	0.178614	-0.248733	0.557501	0.115374	0.865197	0.25868	0.426577
PIN6	AT1G77110	-1.02091	0.0951902	-1.34267	0.0949763	-0.082695	0.706005	0.0802593	0.855017	-0.731184	0.0820922	-0.124353	0.520258
BHLH78	AT5G48560	-1.05513	0.295274	-1.31752	0.0575244	-0.752314	0.0147278	-0.197897	0.689483	-0.184274	0.396994	-0.192798	0.0833838
	AT4G09890	-1.07514	0.0782147	-1.04836	0.0402968	-0.946239	0.0843387	-0.55661	0.196348	-0.516268	0.481475	-0.584714	0.295986
NAC037	AT2G18060	-1.09258	0.197603	-1.19632	0.255502	-0.209352	0.151412	-0.00222588	0.975493	-0.667271	0.361051	0.28855	0.0190363
RABA6A	AT1G73640	-1.09543	0.243467	-2.05656	0.0297946	1.28249	0.00189805	1.56082	0.00127832	1.0888	0.140054	1.71369	0.027157
SCPL45	AT1G28110	-1.16622	0.139213	-1.6579	0.013297	0.368399	0.220671	0.584551	0.117651	0.20741	0.404165	0.87644	0.102515
XTH9	AT4G03210	-1.19134	0.327754	-1.06863	0.329078	-0.119346	0.502185	-0.490544	0.0603322	-0.266657	0.0310454	0.411016	0.295209
	AT4G39320	-1.19528	0.391588	-3.51709	0.00833999	-0.831689	0.0295858	-0.600055	0.0551778	-0.0153131	0.980508	-0.0796094	0.22468
	AT2G31730	-1.20815	0.352209	-1.33852	0.142819	0.889091	0.0291048	1.89549	0.016223	1.13613	0.021207	0.838175	0.0506037
CEL1	AT1G70710	-1.22324	0.0906448	-1.17175	0.0233892	-0.675228	0.0283895	-1.11005	0.0297936	-1.1672	0.0282559	-0.986471	0.0547846
CYP90B1	AT3G50660	-1.23931	0.324687	-1.12242	0.315194	-0.500308	0.222912	-1.09307	0.0501812	-1.29652	0.0713002	-0.84342	0.0447832
HDG1	AT3G61150	-1.31021	0.00915365	-1.01966	0.0267336	0.878875	0.0122221	0.468721	0.358201	0.0566769	0.906744	0.288961	0.261095
	AT1G70550	-1.3404	0.0993766	-2.46381	0.014054	-0.0476236	0.873454	0.287914	0.242901	-0.624672	0.511913	0.580011	0.0563823
SMO1-1	AT4G12110	-1.35143	0.140769	-1.13467	0.134982	-0.245641	0.169879	-0.364098	0.176962	-0.904589	0.196261	-0.542207	0.0164291
DOF1.7	AT1G51700	-1.37086	0.211227	-1.13574	0.164013	0.432028	0.0867518	0.180788	0.380821	-0.293968	0.599969	0.529721	0.0228567
	AT2G39710	-1.42496	0.196762	-1.14948	0.350655	-0.248786	0.359714	-0.550807	0.273325	-0.641623	0.572629	0.110467	0.143383
BRL2	AT2G01950	-1.43661	0.294744	-1.15306	0.387138	-1.32417	0.00524281	-0.419962	0.442293	-1.27369	0.376656	-1.07131	0.0343814
NML2	AT4G18910	-1.44103	0.128969	-1.6399	0.0623376	-0.0975542	0.483605	-1.28354	0.0147001	0.0485287	0.83202	-0.0824947	0.566195
MAN7	AT5G66460	-1.49365	0.103073	-2.81092	0.0126697	-1.07787	0.0499574	-0.248331	0.432493	-1.33223	0.0483119	-0.619248	0.00521144
	AT1G62770	-1.50863	0.0405135	-2.34868	0.111028	-0.161743	0.461087	0.249915	0.195424	1.06725	0.116216	0.0462894	0.711472
	AT4G30410	-1.52628	0.0181652	-1.60198	0.00862809	0.0545197	0.589218	0.268881	0.297125	-0.419612	0.337242	-0.133353	0.687965
	AT3G10080	-1.59922	0.0114406	-2.72259	0.0325496	-0.642546	0.0346205	-0.49964	0.248522	-0.861748	0.0663237	-0.437138	0.121926
LAX2	AT2G21050	-1.76556	0.0399102	-2.8722	0.0826144	0.352527	0.0921922	-0.332386	0.628939	-1.05416	0.190731	0.090621	0.736332

## Sheet: Supplementary Table S3
		MeJA treatment		Hypoxia treatment(2h)
		2h	6h	Whole root	Cortex	Endo-dermis	Vascu-lature		35S:ΔRAP vs WT
TIFY9	AT5G13220	5.66955	5.16856	0.0325928	0.748288	1.1164	1.304		1.73441
TIFY5A	AT1G30135	5.52135	4.82024	0.875142	0.80319	1.28426	1.76667		1.20459
	AT5G14730	5.2399	5.22607	1.09706	2.28065	2.56192	2.52242		0.110121
UGT73B4	AT2G15490	4.91741	5.51981	0.991126	1.15015	1.09852	1.02183		0.478868
TIFY10A	AT1G19180	4.60932	4.50993	0.25224	1.6502	1.41176	1.87906		1.68978
	AT5G19110	4.27195	5.46993	1.01079	1.54001	1.64836	1.49783		1.19093
GRXC9	AT1G28480	4.04783	3.13999	1.53241	2.45366	2.18045	2.15418		2.22293
CYP81D1	AT5G36220	3.77715	4.22713	0.441071	0.244441	1.37278	0.37672		0.390448
WRKY40	AT1G80840	3.38398	2.12189	2.89718	2.95649	4.02729	3.54676		2.71485
	AT2G39420	3.18838	3.48246	1.09192	0.867887	1.10456	0.999553		1.08273
	AT5G12340	3.16706	2.06067	0.696889	1.00038	1.20068	1.11703		0.203446
TIFY11B	AT1G72450	3.16254	3.06667	0.163191	0.413656	1.62084	0.871862		0.318646
TIFY11A	AT1G17380	2.91342	3.37561	0.27248	1.58223	0.74219	0.932825		1.9019
GSTU7	AT2G29420	2.69238	2.57525	0.376617	0.94961	0.320608	1.15651		0.00277002
NAC102	AT5G63790	2.65369	2.68784	1.39094	2.26914	1.35656	1.96891		0.51558
	AT1G76600	2.4958	2.01204	3.65068	4.90369	4.33102	4.73252		1.60137
ERF1A	AT4G17500	2.44021	1.75473	0.0415268	1.03925	0.889725	1.14826		0.80745
AMC7	AT1G79310	2.30356	2.1737	-0.00131035	0.262803	1.44345	0.636061		0.764799
AOC3	AT3G25780	2.30131	1.64135	0.348255	1.09858	0.691415	1.12818		1.31778
TIFY10B	AT1G74950	2.26422	2.41457	0.374497	0.492352	1.19141	0.947122		0.600255
4CLL5	AT1G20510	1.76905	1.5144	0.318038	1.20875	0.509828	1.28564		-0.14013
	AT2G47950	1.64447	1.8921	0.978507	1.13016	0.516159	1.34698		0.771283
#REF!	#REF!	#REF!	#REF!	#REF!	#REF!	#REF!	#REF!		-0.326552
CEL1	AT1G70710	-1.22324	-1.17175	-0.675228	-1.11005	-1.1672	-0.986471		0.11101
CYP90B1	AT3G50660	-1.23931	-1.12242	-0.500308	-1.09307	-1.29652	-0.84342		-0.874307
BRL2	AT2G01950	-1.43661	-1.15306	-1.32417	-0.419962	-1.27369	-1.07131		-0.0553913
NML2	AT4G18910	-1.44103	-1.6399	-0.0975542	-1.28354	0.0485287	-0.0824947		-0.491307
MAN7	AT5G66460	-1.49365	-2.81092	-1.07787	-0.248331	-1.33223	-0.619248		0.216103
LAX2	AT2G21050	-1.76556	-2.8722	0.352527	-0.332386	-1.05416	0.090621		-0.798082
